# Supplementary material for: Re-analysis of RNA-seq transcriptome data reveals new aspects of gene activity in Arabidopsis root hairs
Source: Front Plant Sci. 2015 Jun 8;6:421. doi: 10.3389/fpls.2015.00421 (PMC4458573; doi:10.3389/fpls.2015.00421)
Supplement: Supplementary file 16 [file Table11.XLS]

## Sheet: Sheet1
Table S11 Gene Ontology enrichment was assessed using GOBU (Lin et al., 2006) in the subnetworks from coexpression network constructed with 2172 up-regulated genes (Figure3) with elim method (P<0.01).
Term Name	GOID	Sub-network1	Sub-network2	Sub-network3	Sub-network4	Sub-network5	Sub-network6	Sub-network7	Sub-network8	Sub-network9
ATP synthesis coupled proton transport	GO:0015986	4.90349e-16	1	1	1	1	1	1	1	1
photorespiration	GO:0009853	1.43084e-10	1	1	1	1	1	1	1	1
response to salt stress	GO:0009651	2.69449e-08	0.0171484	1	0.0199532	1	1	1	1	1
mitochondrial electron transport, ubiquinol to cytochrome c	GO:0006122	1.022e-07	1	1	1	1	1	1	1	1
response to cadmium ion	GO:0046686	8.63542e-06	1	1	1	1	1	1	1	1
proton transport	GO:0015992	0.000367373	1	1	1	1	1	1	1	1
lignin metabolic process	GO:0009808	0.0065886	1	1	1	1	1	1	1	1
negative regulation of DNA recombination	GO:0045910	0.00659241	1	1	1	1	1	1	1	1
pollen development	GO:0009555	0.00752993	1	1	1	1	1	1	1	1
glycolipid transport	GO:0046836	0.00878033	1	1	1	1	1	1	1	1
response to reactive oxygen species	GO:0000302	0.00964437	1	1	1	1	1	1	1	1
cobalt ion homeostasis	GO:0055068	1	0.00130945	1	1	1	1	1	1	1
cell wall pectin biosynthetic process	GO:0052325	1	0.00261722	1	1	1	1	1	1	1
hydrogen peroxide-mediated programmed cell death	GO:0010421	1	0.00261722	1	1	1	1	1	1	1
intracellular signal transduction	GO:0035556	1	0.00328541	1	1	1	1	1	1	1
cobalt ion transport	GO:0006824	1	0.00392331	1	1	1	1	1	1	1
nickel ion transport	GO:0015675	1	0.00392331	1	1	1	1	1	1	1
coumarin biosynthetic process	GO:0009805	1	0.00392331	1	1	1	1	1	1	1
oxidation-reduction process	GO:0055114	0.0424214	0.00547058	0.529922	1	1	1	1	1	1
response to oxidative stress	GO:0006979	0.0114108	0.00577599	0.214178	0.0117457	1	1	0.0565004	1	1
response to cold	GO:0009409	0.125992	0.00583349	1	0.000581426	1	1	1	1	1
ammonium transport	GO:0015696	1	0.00783158	1	1	1	1	1	1	1
chlorophyll biosynthetic process	GO:0015995	1	1	4.04803e-06	1	1	1	1	1	1
cellular response to cold	GO:0070417	1	0.0130193	3.22248e-05	1	1	1	1	1	1
cold acclimation	GO:0009631	0.045256	1	0.000149499	0.0124288	1	1	1	1	1
glycogen biosynthetic process	GO:0005978	1	1	0.00172537	1	1	1	1	1	1
regulation of defense response	GO:0031347	1	1	0.00212638	0.0459982	1	1	1	1	1
response to light intensity	GO:0009642	1	1	0.00217974	0.0459982	1	1	1	1	1
phloem loading	GO:0009915	1	1	0.00258697	1	1	1	1	1	1
negative regulation of reductive pentose-phosphate cycle	GO:0080153	1	1	0.00258697	1	1	1	1	1	1
photosynthetic electron transport in photosystem II	GO:0009772	1	1	0.00602622	1	1	1	1	1	1
vitamin E biosynthetic process	GO:0010189	1	1	0.00602622	1	1	1	1	1	1
positive regulation of development, heterochronic	GO:0045962	1	1	0.00688425	1	1	1	1	1	1
vitamin B6 biosynthetic process	GO:0042819	1	1	0.00774155	1	1	1	1	1	1
heme biosynthetic process	GO:0006783	1	1	0.00774155	1	1	1	1	1	1
response to wounding	GO:0009611	0.286863	1	1	2.96893e-10	1	1	0.0314438	1	1
response to chitin	GO:0010200	1	0.153565	1	1.05542e-08	1	1	1	1	1
hyperosmotic salinity response	GO:0042538	1	0.0609989	1	0.000373459	1	1	1	1	1
induction of apoptosis by oxidative stress	GO:0008631	1	1	1	0.000595203	1	1	1	1	1
photosynthetic acclimation	GO:0009643	1	1	1	0.000595203	1	1	1	1	1
response to abscisic acid stimulus	GO:0009737	0.548749	1	0.267748	0.00120457	1	1	1	1	1
multicellular organism growth	GO:0035264	1	1	1	0.0017846	1	1	1	1	1
photoprotection	GO:0010117	1	1	1	0.0017846	1	1	1	1	1
cellular response to chemical stimulus	GO:0070887	0.0748306	1	0.320167	0.00221003	0.0184959	1	1	1	1
regulation of gibberellin biosynthetic process	GO:0010371	1	1	1	0.00237879	1	1	1	1	1
defense response to fungus	GO:0050832	1	1	1	0.00277807	1	1	1	1	1
response to heat	GO:0009408	0.0403029	1	1	0.00329413	1	1	1	1	1
response to ethylene stimulus	GO:0009723	1	1	1	0.0037084	0.0704322	1	1	1	1
response to water deprivation	GO:0009414	0.0124539	0.249168	0.172077	0.00737099	1	1	1	1	1
response to mechanical stimulus	GO:0009612	1	1	1	0.00889278	1	1	1	1	1
resolution of meiotic recombination intermediates	GO:0000712	1	1	1	1	0.00142785	1	1	1	1
apoptosis	GO:0006915	1	1	1	1	0.00227982	1	1	1	1
pollination	GO:0009856	1	1	1	1	0.00284762	1	1	1	1
mitochondrial electron transport, succinate to ubiquinone	GO:0006121	1	1	1	1	0.00332867	1	1	1	1
cellular response to stimulus	GO:0051716	0.698739	0.844974	0.407884	1	0.00614591	1	1	1	1
innate immune response	GO:0045087	1	1	0.228419	1	0.00872138	1	1	1	1
protein targeting to mitochondrion	GO:0006626	1	1	1	1	1	0.00641062	1	1	1
branched chain family amino acid metabolic process	GO:0009081	1	1	1	1	1	0.00774155	1	1	1
response to karrikin	GO:0080167	0.247946	1	1	0.0740645	1	1	7.19078e-09	1	1
response to UV-B	GO:0010224	1	1	1	0.0264535	1	1	7.82557e-08	1	1
flavonoid biosynthetic process	GO:0009813	1	1	1	1	1	1	1.98196e-07	1	1
chalcone biosynthetic process	GO:0009715	1	1	1	1	1	1	0.000208321	1	1
regulation of anthocyanin biosynthetic process	GO:0031540	1	1	1	1	1	1	0.00208154	1	1
pollen exine formation	GO:0010584	1	1	1	1	1	1	0.00395174	1	1
response to UV	GO:0009411	1	1	1	0.0408612	1	1	0.00519688	1	1
response to gravity	GO:0009629	1	1	1	1	1	1	0.00975096	1	1
potassium ion transport	GO:0006813	1	1	1	1	1	1	1	0.00836369	1
biological_process	GO:0008150	1	0.996968	0.999849	0.996267	0.999996	0.837926	1	0.963527	0.542315
N-terminal protein lipidation	GO:0006498	0.615709	1	1	1	1	1	1	0.074539	1
N-terminal protein myristoylation	GO:0006499	0.615709	1	1	1	1	1	1	0.074539	1
protein myristoylation	GO:0018377	0.615709	1	1	1	1	1	1	0.074539	1
N-terminal protein amino acid modification	GO:0031365	0.619977	1	1	1	1	1	1	0.0753758	1
protein acylation	GO:0043543	0.625873	1	1	1	1	1	1	0.0765462	1
protein lipidation	GO:0006497	0.628372	1	1	1	1	1	1	0.0770474	1
lipoprotein metabolic process	GO:0042157	0.628372	1	1	1	1	1	1	0.0770474	1
lipoprotein biosynthetic process	GO:0042158	0.628372	1	1	1	1	1	1	0.0770474	1
transmembrane transport	GO:0055085	0.619127	1	1	1	1	1	1	0.0825457	1
protein modification process	GO:0006464	0.900048	0.0745055	0.784424	1	1	1	1	0.27193	1
macromolecule modification	GO:0043412	0.927684	0.10202	0.816083	1	1	1	1	0.295459	1
cellular protein metabolic process	GO:0044267	0.98659	0.489398	0.958839	1	0.827919	1	1	0.483054	1
cellular macromolecule biosynthetic process	GO:0034645	0.999831	0.994259	0.846202	0.173497	0.846897	1	1	0.505214	1
macromolecule biosynthetic process	GO:0009059	0.999836	0.99436	0.847551	0.174936	0.543806	1	1	0.506405	1
protein metabolic process	GO:0019538	0.871152	0.587335	0.971805	1	0.567694	1	1	0.521961	1
cellular biosynthetic process	GO:0044249	0.985594	0.991323	0.805007	0.152444	0.918253	1	1	0.60894	1
biosynthetic process	GO:0009058	0.989207	0.969782	0.824235	0.169249	0.715694	1	1	0.622539	1
cellular process	GO:0009987	0.998728	0.938264	0.642179	0.806456	0.961395	1	1	0.640354	1
cellular macromolecule metabolic process	GO:0044260	0.999993	0.917348	0.792064	0.497243	0.958142	1	1	0.695933	1
macromolecule metabolic process	GO:0043170	0.999486	0.949352	0.846683	0.569515	0.63167	1	1	0.729262	1
cellular metabolic process	GO:0044237	0.998692	0.775335	0.56912	0.354362	0.988324	1	0.854838	0.811922	1
primary metabolic process	GO:0044238	0.997427	0.975866	0.754926	0.764043	0.794088	0.689319	1	0.817141	1
metabolic process	GO:0008152	0.988854	0.711876	0.234728	0.597096	0.905497	0.544582	0.918919	0.885999	1
cation transport	GO:0006812	1	1	1	1	0.145282	1	1	1	1
metal ion transport	GO:0030001	1	1	1	1	0.0932914	1	1	1	1
auxin polar transport	GO:0009926	1	1	1	1	1	1	0.0103706	1	1
auxin transport	GO:0060918	1	1	1	1	1	1	0.0107835	1	1
hormone transport	GO:0009914	1	1	1	1	1	1	0.0109899	1	1
phenylpropanoid metabolic process	GO:0009698	1	0.20224	1	1	1	1	0.0214671	1	1
regulation of hormone levels	GO:0010817	1	1	1	1	1	1	0.0273823	1	1
response to jasmonic acid stimulus	GO:0009753	1	1	1	0.0926996	1	1	0.0334691	1	1
cellular aromatic compound metabolic process	GO:0006725	0.5078	0.387463	1	1	1	1	0.0616418	1	1
secondary metabolic process	GO:0019748	0.538581	0.0969115	0.0472948	1	1	0.103159	0.067348	1	1
regulation of biological quality	GO:0065008	0.450673	1	0.452259	0.0626976	0.282546	1	0.135195	1	1
response to endogenous stimulus	GO:0009719	0.632982	1	0.571753	1	0.373621	1	0.185055	1	1
response to organic substance	GO:0010033	0.514133	0.80744	0.662269	0.325934	0.450519	1	0.230436	1	1
transport	GO:0006810	0.896694	0.679381	1	1	0.580221	1	0.31594	1	1
establishment of localization	GO:0051234	0.898197	0.681832	1	1	0.581906	1	0.317142	1	1
localization	GO:0051179	0.910356	0.702358	1	1	0.596182	1	0.327441	1	1
response to chemical stimulus	GO:0042221	0.719159	0.415229	0.261419	0.142254	0.256855	1	0.357829	1	1
response to stress	GO:0006950	0.176045	0.0629157	0.84323	0.568379	1	1	0.375712	1	1
pigment metabolic process	GO:0042440	1	1	1	1	1	1	1	1	1
phenylpropanoid biosynthetic process	GO:0009699	0.0387977	0.165725	1	1	1	1	1	1	1
aromatic compound biosynthetic process	GO:0019438	0.0182811	0.27926	1	1	1	1	1	1	1
anatomical structure development	GO:0048856	0.698739	0.886457	0.761544	0.250668	0.546508	1	1	1	1
response to radiation	GO:0009314	0.685769	1	0.0552814	1	1	1	1	1	1
regulation of biosynthetic process	GO:0009889	0.979749	0.90149	0.441288	0.0171331	0.569326	1	1	1	1
response to light stimulus	GO:0009416	0.674309	1	0.0517714	1	1	1	1	1	1
cellular developmental process	GO:0048869	0.684359	1	0.363394	1	0.220508	1	1	1	1
carbohydrate metabolic process	GO:0005975	0.586288	0.692059	0.538592	1	0.348909	0.0222477	1	1	1
intracellular transport	GO:0046907	1	0.408997	1	1	1	1	1	1	1
double fertilization forming a zygote and endosperm	GO:0009567	1	1	1	1	0.012782	1	1	1	1
ethylene biosynthetic process	GO:0009693	1	1	0.0238953	0.016539	0.0132525	1	1	1	1
ethylene metabolic process	GO:0009692	1	1	0.0238953	0.016539	0.0132525	1	1	1	1
cellular alkene metabolic process	GO:0043449	1	1	0.0247384	0.0171249	0.0137227	1	1	1	1
alkene biosynthetic process	GO:0043450	1	1	0.0247384	0.0171249	0.0137227	1	1	1	1
cellular response to iron ion	GO:0071281	1	1	1	0.0171249	0.0137227	1	1	1	1
fertilization	GO:0009566	1	1	1	1	0.0137227	1	1	1	1
regulation of translation	GO:0006417	1	1	1	1	0.0146626	1	1	1	1
cellular response to metal ion	GO:0071248	1	1	1	0.0200492	0.0160708	1	1	1	1
signal transduction	GO:0007165	0.726359	1	0.262359	0.14905	0.0161527	1	1	1	1
cellular response to inorganic substance	GO:0071241	1	1	1	0.0217997	0.0174771	1	1	1	1
pollen germination	GO:0009846	1	1	1	1	0.0174771	1	1	1	1
signaling	GO:0023052	0.744587	1	0.275939	0.1578	0.017766	1	1	1	1
response to iron ion	GO:0010039	1	1	1	0.0235474	0.0188816	1	1	1	1
ethylene mediated signaling pathway	GO:0009873	1	1	1	0.0345469	0.0277327	1	1	1	1
plant-type cell wall biogenesis	GO:0009832	1	1	1	1	0.0300495	1	1	1	1
regulation of cellular protein metabolic process	GO:0032268	1	1	1	1	0.0323611	1	1	1	1
biological regulation	GO:0065007	0.994487	0.994393	0.432965	0.0238246	0.0324519	1	1	1	1
cellular response to ethylene stimulus	GO:0071369	1	1	1	0.0437183	0.0351282	1	1	1	1
two-component signal transduction system (phosphorelay)	GO:0000160	1	1	1	0.0454287	0.036509	1	1	1	1
pollen tube growth	GO:0009860	1	1	1	1	0.0374285	1	1	1	1
regulation of protein metabolic process	GO:0051246	1	1	1	1	0.0388062	1	1	1	1
cell wall biogenesis	GO:0042546	1	1	1	1	0.039265	1	1	1	1
sexual reproduction	GO:0019953	1	1	1	1	0.0397236	1	1	1	1
cell tip growth	GO:0009932	1	1	1	1	0.0470335	1	1	1	1
pollen tube development	GO:0048868	1	1	1	1	0.0502152	1	1	1	1
tube development	GO:0035295	1	1	1	1	0.0502152	1	1	1	1
polysaccharide biosynthetic process	GO:0000271	1	1	1	1	0.0524817	1	1	1	1
developmental cell growth	GO:0048588	1	1	1	1	0.0551948	1	1	1	1
regulation of cellular process	GO:0050794	0.994059	0.981812	0.129624	0.0336616	0.0561734	1	1	1	1
plant-type cell wall organization or biogenesis	GO:0071669	1	1	1	1	0.0628425	1	1	1	1
posttranscriptional regulation of gene expression	GO:0010608	1	1	1	1	0.0668678	1	1	1	1
cell morphogenesis involved in differentiation	GO:0000904	1	1	1	1	0.0704322	1	1	1	1
cellular cell wall organization or biogenesis	GO:0070882	1	1	1	1	0.0761971	1	1	1	1
polysaccharide metabolic process	GO:0005976	1	1	1	1	0.077081	1	1	1	1
cellular process involved in reproduction	GO:0048610	1	1	1	1	0.0779642	1	1	1	1
regulation of biological process	GO:0050789	0.987713	0.989765	0.348846	0.0143997	0.0803828	1	1	1	1
unidimensional cell growth	GO:0009826	0.364497	1	1	1	0.0932914	1	1	1	1
cell development	GO:0048468	1	1	1	1	0.102803	1	1	1	1
developmental growth involved in morphogenesis	GO:0060560	0.400125	1	1	1	0.104522	1	1	1	1
cell morphogenesis	GO:0000902	0.447453	1	1	1	0.12028	1	1	1	1
developmental growth	GO:0048589	0.451125	1	1	1	0.121546	1	1	1	1
hormone-mediated signaling pathway	GO:0009755	0.453559	1	1	0.0113464	0.12239	1	1	1	1
cell wall organization or biogenesis	GO:0071554	1	1	1	1	0.123232	1	1	1	1
carbohydrate biosynthetic process	GO:0016051	0.465573	1	1	1	0.126594	1	1	1	1
cellular component morphogenesis	GO:0032989	0.471482	1	1	1	0.128689	1	1	1	1
cell growth	GO:0016049	0.473827	1	1	0.159205	0.129526	1	1	1	1
cellular response to hormone stimulus	GO:0032870	0.476162	1	1	0.0128965	0.130362	1	1	1	1
regulation of cell size	GO:0008361	0.486544	1	1	0.164742	0.134115	1	1	1	1
regulation of cellular component size	GO:0032535	0.498958	1	1	0.170244	0.138681	1	1	1	1
regulation of anatomical structure size	GO:0090066	0.498958	1	1	0.170244	0.138681	1	1	1	1
cellular component biogenesis at cellular level	GO:0071843	1	1	0.239765	1	0.140336	1	1	1	1
cellular response to endogenous stimulus	GO:0071495	0.508895	1	1	0.0154307	0.1424	1	1	1	1
cell differentiation	GO:0030154	1	1	0.277273	1	0.163997	1	1	1	1
growth	GO:0040007	0.200894	1	1	0.200138	0.164802	1	1	1	1
cellular component organization or biogenesis	GO:0071840	0.448771	1	0.39055	0.61221	0.16749	1	1	1	1
cellular response to organic substance	GO:0071310	0.216176	1	1	0.022774	0.172413	1	1	1	1
ion transport	GO:0006811	1	1	1	1	0.181539	1	1	1	1
response to metal ion	GO:0010038	1	0.444731	0.321355	0.234567	0.192521	1	1	1	1
response to inorganic substance	GO:0010035	1	0.507361	0.372817	0.275079	0.226893	1	1	1	1
cellular component biogenesis	GO:0044085	1	1	0.393928	1	0.241358	1	1	1	1
anatomical structure morphogenesis	GO:0009653	0.733806	0.544614	0.404486	1	0.248677	1	1	1	1
multicellular organismal process	GO:0032501	0.920125	0.935935	0.836455	0.342652	0.251981	1	1	1	1
proteolysis	GO:0006508	0.0566119	1	1	1	0.270238	1	1	1	1
response to hormone stimulus	GO:0009725	0.586905	1	0.541041	1	0.349227	1	1	1	1
reproductive process	GO:0022414	0.912699	1	1	0.482365	0.358713	1	1	1	1
reproduction	GO:0000003	0.916399	1	1	0.488383	0.364654	1	1	1	1
developmental process involved in reproduction	GO:0003006	0.891388	1	1	0.450916	0.380953	1	1	1	1
cellular component organization or biogenesis at cellular level	GO:0071841	0.463581	1	0.259451	1	0.425551	1	1	1	1
cellular component organization	GO:0016043	0.255693	1	0.641387	0.506954	0.432031	1	1	1	1
translation	GO:0006412	1	1	1	1	0.468968	1	1	1	1
regulation of cellular macromolecule biosynthetic process	GO:2000112	1	0.894161	0.426519	0.0155822	0.557944	1	1	1	1
regulation of macromolecule biosynthetic process	GO:0010556	1	0.894161	0.426519	0.0155822	0.557944	1	1	1	1
regulation of cellular biosynthetic process	GO:0031326	1	0.900808	0.440689	0.0169671	0.568243	1	1	1	1
regulation of gene expression	GO:0010468	1	0.914098	0.471407	0.0207855	0.590238	1	1	1	1
regulation of primary metabolic process	GO:0080090	0.983842	0.914217	0.470825	0.0206727	0.590445	1	1	1	1
regulation of cellular metabolic process	GO:0031323	1	0.919293	0.483549	0.0223656	0.599426	1	1	1	1
regulation of macromolecule metabolic process	GO:0060255	1	0.922693	0.493262	0.0237725	0.605643	1	1	1	1
multicellular organismal development	GO:0007275	0.905767	0.92748	0.822536	0.323451	0.614701	1	1	1	1
regulation of metabolic process	GO:0019222	0.991749	0.942466	0.272584	0.0332653	0.645792	1	1	1	1
developmental process	GO:0032502	0.80941	0.776307	1	0.363935	0.648661	1	1	1	1
gene expression	GO:0010467	1	0.992673	0.604108	0.153863	0.832525	1	1	1	1
meiotic chromosome segregation	GO:0045132	1	1	1	1	1	1	1	1	1
cell cycle phase	GO:0022403	0.199889	1	1	1	1	1	1	1	1
immune system process	GO:0002376	1	1	0.24373	1	1	1	1	1	1
mitochondrial ATP synthesis coupled electron transport	GO:0042775	0.0367945	1	1	1	1	1	1	1	1
reciprocal meiotic recombination	GO:0007131	1	1	1	1	1	1	1	1	1
chromosome segregation	GO:0007059	1	1	1	1	1	1	1	1	1
energy derivation by oxidation of organic compounds	GO:0015980	0.0302459	1	1	1	1	1	1	1	1
M phase of meiotic cell cycle	GO:0051327	0.108394	1	1	1	1	1	1	1	1
meiosis	GO:0007126	0.108394	1	1	1	1	1	1	1	1
negative regulation of defense response	GO:0031348	1	1	1	0.0112515	1	1	1	1	1
regulation of timing of meristematic phase transition	GO:0048506	1	1	1	0.0136048	1	1	1	1	1
regulation of timing of transition from vegetative to reproductive phase	GO:0048510	1	1	1	0.0136048	1	1	1	1	1
regulation of transcription, DNA-dependent	GO:0006355	1	0.886769	0.411571	0.0140956	1	1	1	1	1
regulation of RNA metabolic process	GO:0051252	1	0.888317	0.414635	0.0143912	1	1	1	1	1
response to ozone	GO:0010193	0.057811	1	1	0.0159529	1	1	1	1	1
regulation of nucleobase, nucleoside, nucleotide and nucleic acid metabolic process	GO:0019219	1	0.89789	0.434379	0.0164105	1	1	1	1	1
regulation of nitrogen compound metabolic process	GO:0051171	1	0.900808	0.440689	0.0170998	1	1	1	1	1
transcription, DNA-dependent	GO:0006351	1	0.902168	0.443681	0.0174344	1	1	1	1	1
RNA biosynthetic process	GO:0032774	1	0.902438	0.444279	0.0175018	1	1	1	1	1
regulation of development, heterochronic	GO:0040034	1	1	1	0.020633	1	1	1	1	1
response to osmotic stress	GO:0006970	0.0702031	0.0209423	1	0.0234223	1	1	1	1	1
response to high light intensity	GO:0009644	1	1	0.0397949	0.0276136	1	1	1	1	1
response to biotic stimulus	GO:0009607	0.408311	0.201452	0.424566	0.0354377	1	1	1	1	1
regulation of meristem development	GO:0048509	1	1	1	0.0397161	1	1	1	1	1
RNA metabolic process	GO:0016070	1	0.953766	0.310771	0.0419224	1	1	1	1	1
negative regulation of response to stimulus	GO:0048585	1	1	1	0.042005	1	1	1	1	1
abscisic acid mediated signaling pathway	GO:0009738	1	1	1	0.0488408	1	1	1	1	1
cellular response to abscisic acid stimulus	GO:0071215	1	1	1	0.0494083	1	1	1	1	1
regulation of response to stress	GO:0080134	1	1	1	0.0539372	1	1	1	1	1
nucleic acid metabolic process	GO:0090304	1	0.970367	0.387024	0.0624926	1	1	1	1	1
response to salicylic acid stimulus	GO:0009751	1	1	1	0.0828788	1	1	1	1	1
meristem development	GO:0048507	1	1	1	0.0850699	1	1	1	1	1
response to abiotic stimulus	GO:0009628	0.378147	0.440908	0.312116	0.0855098	1	1	1	1	1
nucleobase, nucleoside, nucleotide and nucleic acid metabolic process	GO:0006139	0.998613	0.903295	0.463448	0.0883287	1	1	1	1	1
photosynthesis	GO:0015979	1	0.214752	0.139828	0.104031	1	1	1	1	1
cellular homeostasis	GO:0019725	0.344456	1	0.152429	0.107778	1	1	1	1	1
regulation of response to stimulus	GO:0048583	1	1	1	0.130993	1	1	1	1	1
cellular nitrogen compound metabolic process	GO:0034641	0.996109	0.945107	0.562759	0.136313	1	1	1	1	1
homeostatic process	GO:0042592	0.431259	1	0.19829	0.141354	1	1	1	1	1
nitrogen compound metabolic process	GO:0006807	0.99664	0.949368	0.340485	0.143752	1	1	1	1	1
regulation of multicellular organismal development	GO:2000026	1	1	1	0.153633	1	1	1	1	1
regulation of multicellular organismal process	GO:0051239	1	1	1	0.154649	1	1	1	1	1
response to auxin stimulus	GO:0009733	1	1	1	0.158194	1	1	1	1	1
regulation of developmental process	GO:0050793	1	1	1	0.181146	1	1	1	1	1
tissue development	GO:0009888	1	1	1	0.183604	1	1	1	1	1
embryo development ending in seed dormancy	GO:0009793	0.577943	1	1	0.207807	1	1	1	1	1
negative regulation of biological process	GO:0048519	1	1	1	0.220122	1	1	1	1	1
embryo development	GO:0009790	0.637396	1	1	0.239632	1	1	1	1	1
response to other organism	GO:0051707	0.374775	0.181063	0.402388	0.240549	1	1	1	1	1
seed development	GO:0048316	0.652477	1	1	0.248304	1	1	1	1	1
fruit development	GO:0010154	0.672848	1	1	0.260467	1	1	1	1	1
response to stimulus	GO:0050896	0.924964	0.540426	0.512954	0.264195	1	1	1	1	1
multi-organism process	GO:0051704	0.519205	0.275103	0.496767	0.325115	1	1	1	1	1
defense response	GO:0006952	0.830693	0.0859037	0.465147	0.329201	1	1	1	1	1
organ development	GO:0048513	0.840711	0.664388	0.512971	0.391095	1	1	1	1	1
system development	GO:0048731	0.841071	0.664838	0.513402	0.391466	1	1	1	1	1
reproductive structure development	GO:0048608	0.855472	1	1	0.406877	1	1	1	1	1
post-embryonic development	GO:0009791	0.909458	0.7601	1	0.477246	1	1	1	1	1
response to fungus	GO:0009620	1	1	1	1	1	1	1	1	1
organic acid biosynthetic process	GO:0016053	0.211337	1	1	1	1	1	1	1	1
carboxylic acid biosynthetic process	GO:0046394	0.211337	1	1	1	1	1	1	1	1
gibberellin biosynthetic process	GO:0009686	1	1	1	1	1	1	1	1	1
regulation of lipid metabolic process	GO:0019216	1	1	1	1	1	1	1	1	1
positive regulation of biological process	GO:0048518	1	1	0.197592	1	1	1	1	1	1
isoprenoid metabolic process	GO:0006720	1	1	0.117148	1	1	1	1	1	1
isoprenoid biosynthetic process	GO:0008299	1	1	1	1	1	1	1	1	1
xanthophyll metabolic process	GO:0016122	1	1	0.0103092	1	1	1	1	1	1
cellular response to water deprivation	GO:0042631	1	1	0.0103092	1	1	1	1	1	1
histone deacetylation	GO:0016575	1	1	0.0111636	1	1	1	1	1	1
protein deacetylation	GO:0006476	1	1	0.0120174	1	1	1	1	1	1
phototransduction	GO:0007602	1	1	0.0120174	1	1	1	1	1	1
red, far-red light phototransduction	GO:0009585	1	1	0.0120174	1	1	1	1	1	1
protein deacylation	GO:0035601	1	1	0.0120174	1	1	1	1	1	1
chlorophyll metabolic process	GO:0015994	1	1	0.0128704	1	1	1	1	1	1
defense response signaling pathway, resistance gene-dependent	GO:0009870	1	1	0.0128704	1	1	1	1	1	1
detection of light stimulus	GO:0009583	1	1	0.0128704	1	1	1	1	1	1
response to absence of light	GO:0009646	1	1	0.0137227	1	1	1	1	1	1
response to aluminum ion	GO:0010044	1	1	0.0145743	1	1	1	1	1	1
detection of abiotic stimulus	GO:0009582	1	1	0.0179737	1	1	1	1	1	1
response to external stimulus	GO:0009605	1	0.284002	0.0202048	1	1	1	1	1	1
photosynthesis, light harvesting	GO:0009765	1	1	0.0222069	1	1	1	1	1	1
detection of external stimulus	GO:0009581	1	1	0.0222069	1	1	1	1	1	1
activation of immune response	GO:0002253	1	1	0.0247384	1	1	1	1	1	1
activation of innate immune response	GO:0002218	1	1	0.0247384	1	1	1	1	1	1
tetraterpenoid metabolic process	GO:0016108	1	1	0.0247384	1	1	1	1	1	1
carotenoid metabolic process	GO:0016116	1	1	0.0247384	1	1	1	1	1	1
positive regulation of immune response	GO:0050778	1	1	0.0264225	1	1	1	1	1	1
positive regulation of immune system process	GO:0002684	1	1	0.0264225	1	1	1	1	1	1
positive regulation of innate immune response	GO:0045089	1	1	0.0264225	1	1	1	1	1	1
porphyrin metabolic process	GO:0006778	1	1	0.0272635	1	1	1	1	1	1
positive regulation of catalytic activity	GO:0043085	1	1	0.0281039	1	1	1	1	1	1
positive regulation of molecular function	GO:0044093	1	1	0.0289435	1	1	1	1	1	1
tetrapyrrole metabolic process	GO:0033013	1	1	0.0289435	1	1	1	1	1	1
positive regulation of defense response	GO:0031349	1	1	0.0297824	1	1	1	1	1	1
cellulose biosynthetic process	GO:0030244	1	1	0.0297824	1	1	1	1	1	1
cellulose metabolic process	GO:0030243	1	1	0.0314581	1	1	1	1	1	1
cellular response to red or far red light	GO:0071489	1	1	0.0348012	1	1	1	1	1	1
red or far-red light signaling pathway	GO:0010017	1	1	0.0348012	1	1	1	1	1	1
detection of stimulus	GO:0051606	1	1	0.0356352	1	1	1	1	1	1
toxin catabolic process	GO:0009407	0.0965037	0.0585315	0.0389644	1	1	1	1	1	1
toxin metabolic process	GO:0009404	0.0965037	0.0585315	0.0389644	1	1	1	1	1	1
cellular response to light stimulus	GO:0071482	1	1	0.0397949	1	1	1	1	1	1
cellular response to radiation	GO:0071478	1	1	0.0397949	1	1	1	1	1	1
regulation of immune response	GO:0050776	1	1	0.0406248	1	1	1	1	1	1
regulation of innate immune response	GO:0045088	1	1	0.0406248	1	1	1	1	1	1
regulation of immune system process	GO:0002682	1	1	0.0431102	1	1	1	1	1	1
cellular response to abiotic stimulus	GO:0071214	1	0.0756712	0.0505292	1	1	1	1	1	1
leaf morphogenesis	GO:0009965	1	1	0.0521704	1	1	1	1	1	1
positive regulation of response to stimulus	GO:0048584	1	1	0.0554444	1	1	1	1	1	1
histone modification	GO:0016570	1	1	0.0578927	1	1	1	1	1	1
covalent chromatin modification	GO:0016569	1	1	0.0603349	1	1	1	1	1	1
photosynthesis, light reaction	GO:0019684	1	0.125281	0.0788566	1	1	1	1	1	1
chromatin modification	GO:0016568	1	1	0.0788566	1	1	1	1	1	1
cell redox homeostasis	GO:0045454	1	1	0.0852159	1	1	1	1	1	1
terpenoid metabolic process	GO:0006721	1	1	0.0860078	1	1	1	1	1	1
rRNA processing	GO:0006364	1	1	0.0875897	1	1	1	1	1	1
rRNA metabolic process	GO:0016072	1	1	0.0883796	1	1	1	1	1	1
shoot morphogenesis	GO:0010016	1	1	0.0891689	1	1	1	1	1	1
organ morphogenesis	GO:0009887	1	1	0.102486	1	1	1	1	1	1
regulation of catalytic activity	GO:0050790	1	1	0.111003	1	1	1	1	1	1
cellular response to external stimulus	GO:0071496	1	0.169011	0.114848	1	1	1	1	1	1
cellular response to extracellular stimulus	GO:0031668	1	0.169011	0.114848	1	1	1	1	1	1
regulation of molecular function	GO:0065009	1	1	0.122491	1	1	1	1	1	1
ncRNA processing	GO:0034470	1	1	0.123252	1	1	1	1	1	1
response to extracellular stimulus	GO:0009991	1	0.183108	0.124771	1	1	1	1	1	1
leaf development	GO:0048366	1	1	0.12553	1	1	1	1	1	1
chromatin organization	GO:0006325	1	1	0.139081	1	1	1	1	1	1
phyllome development	GO:0048827	1	1	0.140574	1	1	1	1	1	1
response to red or far red light	GO:0009639	1	1	0.140574	1	1	1	1	1	1
cofactor metabolic process	GO:0051186	0.418485	1	0.160488	1	1	1	1	1	1
fatty acid metabolic process	GO:0006631	1	1	0.160488	1	1	1	1	1	1
defense response to bacterium	GO:0042742	0.37706	0.0320545	0.169194	1	1	1	1	1	1
ribosome biogenesis	GO:0042254	1	1	0.169916	1	1	1	1	1	1
ribonucleoprotein complex biogenesis	GO:0022613	1	1	0.176383	1	1	1	1	1	1
chromosome organization	GO:0051276	1	1	0.177814	1	1	1	1	1	1
ncRNA metabolic process	GO:0034660	1	1	0.177814	1	1	1	1	1	1
response to water	GO:0009415	0.013873	0.258028	0.178528	1	1	1	1	1	1
shoot development	GO:0048367	1	1	0.205927	1	1	1	1	1	1
shoot system development	GO:0022621	1	1	0.208686	1	1	1	1	1	1
generation of precursor metabolites and energy	GO:0006091	0.124528	0.309998	0.21075	1	1	1	1	1	1
response to bacterium	GO:0009617	0.12234	0.0500879	0.211437	1	1	1	1	1	1
cell communication	GO:0007154	1	0.05472	0.220991	1	1	1	1	1	1
immune response	GO:0006955	1	1	0.231103	1	1	1	1	1	1
monocarboxylic acid metabolic process	GO:0032787	1	1	0.259394	1	1	1	1	1	1
response to temperature stimulus	GO:0009266	0.0616614	1	0.28105	1	1	1	1	1	1
RNA processing	GO:0006396	1	1	0.286679	1	1	1	1	1	1
cellular lipid metabolic process	GO:0044255	1	1	0.336045	1	1	1	1	1	1
cellular catabolic process	GO:0044248	0.0455271	0.553041	0.411771	1	1	1	1	1	1
organelle organization	GO:0006996	0.169919	1	0.43011	1	1	1	1	1	1
carboxylic acid metabolic process	GO:0019752	0.224865	1	0.477281	1	1	1	1	1	1
oxoacid metabolic process	GO:0043436	0.224865	1	0.477281	1	1	1	1	1	1
organic acid metabolic process	GO:0006082	0.226024	1	0.478203	1	1	1	1	1	1
lipid metabolic process	GO:0006629	1	1	0.48096	1	1	1	1	1	1
cellular ketone metabolic process	GO:0042180	0.233584	1	0.48416	1	1	1	1	1	1
cellular component organization at cellular level	GO:0071842	0.247073	1	0.494538	1	1	1	1	1	1
catabolic process	GO:0009056	0.10353	0.658477	0.507336	1	1	1	1	1	1
reductive pentose-phosphate cycle	GO:0019253	1	1	1	1	1	1	1	1	1
glucan metabolic process	GO:0044042	1	1	1	1	1	1	1	1	1
negative regulation of biosynthetic process	GO:0009890	1	1	1	1	1	1	1	1	1
cellular polysaccharide metabolic process	GO:0044264	1	1	1	1	1	1	1	1	1
regulation of photosynthesis	GO:0010109	1	1	1	1	1	1	1	1	1
cellular response to salt stress	GO:0071472	1	0.0130193	1	1	1	1	1	1	1
cellular response to osmotic stress	GO:0071470	1	0.0143121	1	1	1	1	1	1	1
iron ion transport	GO:0006826	1	0.0207512	1	1	1	1	1	1	1
calcium-mediated signaling	GO:0019722	1	0.0207512	1	1	1	1	1	1	1
galactose metabolic process	GO:0006012	1	0.0207512	1	1	1	1	1	1	1
lignan metabolic process	GO:0009806	1	0.0207512	1	1	1	1	1	1	1
lignan biosynthetic process	GO:0009807	1	0.0207512	1	1	1	1	1	1	1
lateral root formation	GO:0010311	1	0.0207512	1	1	1	1	1	1	1
second-messenger-mediated signaling	GO:0019932	1	0.0245949	1	1	1	1	1	1	1
protein phosphorylation	GO:0006468	1	0.0331191	1	1	1	1	1	1	1
post-embryonic root morphogenesis	GO:0010101	1	0.0385629	1	1	1	1	1	1	1
lateral root morphogenesis	GO:0010102	1	0.0385629	1	1	1	1	1	1	1
phosphorylation	GO:0016310	0.887624	0.0391011	1	1	1	1	1	1	1
nucleotide-sugar metabolic process	GO:0009225	1	0.0410814	1	1	1	1	1	1	1
response to zinc ion	GO:0010043	1	0.0498456	1	1	1	1	1	1	1
phosphate metabolic process	GO:0006796	0.683164	0.0503745	1	1	1	1	1	1	1
phosphorus metabolic process	GO:0006793	0.683667	0.0505169	1	1	1	1	1	1	1
cell-cell signaling	GO:0007267	1	0.0548185	1	1	1	1	1	1	1
hyperosmotic response	GO:0006972	1	0.0720242	1	1	1	1	1	1	1
macromolecule glycosylation	GO:0043413	1	0.0732414	1	1	1	1	1	1	1
protein glycosylation	GO:0006486	1	0.0732414	1	1	1	1	1	1	1
glycoprotein biosynthetic process	GO:0009101	1	0.0732414	1	1	1	1	1	1	1
glycosylation	GO:0070085	1	0.0756712	1	1	1	1	1	1	1
glycoprotein metabolic process	GO:0009100	1	0.0780947	1	1	1	1	1	1	1
lateral root development	GO:0048527	1	0.0817183	1	1	1	1	1	1	1
post-embryonic root development	GO:0048528	1	0.0913133	1	1	1	1	1	1	1
cellular response to phosphate starvation	GO:0016036	1	0.103169	1	1	1	1	1	1	1
post-embryonic morphogenesis	GO:0009886	1	0.114874	1	1	1	1	1	1	1
aging	GO:0007568	0.190994	0.118356	1	1	1	1	1	1	1
small GTPase mediated signal transduction	GO:0007264	1	0.120671	1	1	1	1	1	1	1
cellular response to starvation	GO:0009267	1	0.133292	1	1	1	1	1	1	1
hexose metabolic process	GO:0019318	1	0.136704	1	1	1	1	1	1	1
anatomical structure formation involved in morphogenesis	GO:0048646	1	0.137838	1	1	1	1	1	1	1
response to starvation	GO:0042594	1	0.140102	1	1	1	1	1	1	1
cellular response to nutrient levels	GO:0031669	1	0.1491	1	1	1	1	1	1	1
root morphogenesis	GO:0010015	1	0.161323	1	1	1	1	1	1	1
response to nutrient levels	GO:0031667	1	0.163527	1	1	1	1	1	1	1
monosaccharide metabolic process	GO:0005996	1	0.174461	1	1	1	1	1	1	1
response to carbohydrate stimulus	GO:0009743	0.37844	0.246191	1	1	1	1	1	1	1
post-embryonic organ development	GO:0048569	1	0.258028	1	1	1	1	1	1	1
alcohol metabolic process	GO:0006066	1	0.28116	1	1	1	1	1	1	1
root system development	GO:0022622	1	0.302666	1	1	1	1	1	1	1
root development	GO:0048364	1	0.302666	1	1	1	1	1	1	1
intracellular protein transport	GO:0006886	1	0.305424	1	1	1	1	1	1	1
cellular protein localization	GO:0034613	1	0.319956	1	1	1	1	1	1	1
cellular macromolecule localization	GO:0070727	1	0.337704	1	1	1	1	1	1	1
establishment of protein localization	GO:0045184	1	0.390701	1	1	1	1	1	1	1
protein transport	GO:0015031	1	0.390701	1	1	1	1	1	1	1
protein localization	GO:0008104	1	0.408213	1	1	1	1	1	1	1
cellular response to stress	GO:0033554	0.604391	0.423705	1	1	1	1	1	1	1
establishment of localization in cell	GO:0051649	1	0.452057	1	1	1	1	1	1	1
cellular localization	GO:0051641	1	0.484557	1	1	1	1	1	1	1
cellular carbohydrate metabolic process	GO:0044262	1	0.496755	1	1	1	1	1	1	1
macromolecule localization	GO:0033036	1	0.546432	1	1	1	1	1	1	1
small molecule metabolic process	GO:0044281	0.555907	0.836936	1	1	1	1	1	1	1
pectin biosynthetic process	GO:0045489	1	1	1	1	1	1	1	1	1
programmed cell death	GO:0012501	1	1	1	1	1	1	1	1	1
transition metal ion transport	GO:0000041	1	1	1	1	1	1	1	1	1
ion homeostasis	GO:0050801	1	1	1	1	1	1	1	1	1
pectin metabolic process	GO:0045488	1	1	1	1	1	1	1	1	1
cell wall polysaccharide metabolic process	GO:0010383	1	1	1	1	1	1	1	1	1
external encapsulating structure organization	GO:0045229	1	1	1	1	1	1	1	1	1
cell wall macromolecule biosynthetic process	GO:0044038	1	1	1	1	1	1	1	1	1
cellular component macromolecule biosynthetic process	GO:0070589	1	1	1	1	1	1	1	1	1
chemical homeostasis	GO:0048878	0.257867	1	1	1	1	1	1	1	1
death	GO:0016265	1	1	1	1	1	1	1	1	1
cell death	GO:0008219	1	1	1	1	1	1	1	1	1
cell wall organization	GO:0071555	1	1	1	1	1	1	1	1	1
cellular cell wall organization	GO:0007047	1	1	1	1	1	1	1	1	1
cation homeostasis	GO:0055080	1	1	1	1	1	1	1	1	1
heterocycle metabolic process	GO:0046483	1	1	1	1	1	1	1	1	1
cell wall macromolecule metabolic process	GO:0044036	1	1	1	1	1	1	1	1	1
cell wall pectin metabolic process	GO:0052546	1	1	1	1	1	1	1	1	1
carbohydrate homeostasis	GO:0033500	0.0109635	1	1	1	1	1	1	1	1
glucose mediated signaling pathway	GO:0010255	0.0109635	1	1	1	1	1	1	1	1
cellular response to glucose stimulus	GO:0071333	0.0109635	1	1	1	1	1	1	1	1
glucose homeostasis	GO:0042593	0.0109635	1	1	1	1	1	1	1	1
cellular glucose homeostasis	GO:0001678	0.0109635	1	1	1	1	1	1	1	1
hydrogen peroxide catabolic process	GO:0042744	0.0131419	1	1	1	1	1	1	1	1
hexose mediated signaling	GO:0009757	0.0153156	1	1	1	1	1	1	1	1
Golgi organization	GO:0007030	0.0153156	1	1	1	1	1	1	1	1
cellular response to hexose stimulus	GO:0071331	0.0153156	1	1	1	1	1	1	1	1
cellular response to monosaccharide stimulus	GO:0071326	0.0153156	1	1	1	1	1	1	1	1
purine nucleotide transport	GO:0015865	0.0153156	1	1	1	1	1	1	1	1
L-methionine salvage	GO:0071267	0.0174846	1	1	1	1	1	1	1	1
nucleotide transport	GO:0006862	0.0174846	1	1	1	1	1	1	1	1
L-methionine salvage from methylthioadenosine	GO:0019509	0.0174846	1	1	1	1	1	1	1	1
amino acid salvage	GO:0043102	0.0174846	1	1	1	1	1	1	1	1
cellular response to hydrogen peroxide	GO:0070301	0.0174846	1	1	1	1	1	1	1	1
mitochondrial electron transport, NADH to ubiquinone	GO:0006120	0.0174846	1	1	1	1	1	1	1	1
cellular respiration	GO:0045333	0.017626	1	1	1	1	1	1	1	1
water transport	GO:0006833	0.0218084	1	1	1	1	1	1	1	1
L-methionine biosynthetic process	GO:0071265	0.0218084	1	1	1	1	1	1	1	1
fluid transport	GO:0042044	0.0218084	1	1	1	1	1	1	1	1
isocitrate metabolic process	GO:0006102	0.0239633	1	1	1	1	1	1	1	1
male meiosis	GO:0007140	0.0239633	1	1	1	1	1	1	1	1
regulation of carbohydrate biosynthetic process	GO:0043255	0.0261135	1	1	1	1	1	1	1	1
tricarboxylic acid cycle	GO:0006099	0.0346676	1	1	1	1	1	1	1	1
coenzyme catabolic process	GO:0009109	0.0346676	1	1	1	1	1	1	1	1
acetyl-CoA catabolic process	GO:0046356	0.0346676	1	1	1	1	1	1	1	1
hydrogen peroxide metabolic process	GO:0042743	0.0367945	1	1	1	1	1	1	1	1
cellular response to reactive oxygen species	GO:0034614	0.0367945	1	1	1	1	1	1	1	1
regulation of carbohydrate metabolic process	GO:0006109	0.0367945	1	1	1	1	1	1	1	1
methionine biosynthetic process	GO:0009086	0.0410344	1	1	1	1	1	1	1	1
cellular response to oxidative stress	GO:0034599	0.0410344	1	1	1	1	1	1	1	1
ATP synthesis coupled electron transport	GO:0042773	0.0431475	1	1	1	1	1	1	1	1
oxidative phosphorylation	GO:0006119	0.0431475	1	1	1	1	1	1	1	1
actin polymerization or depolymerization	GO:0008154	0.045256	1	1	1	1	1	1	1	1
cellular metabolic compound salvage	GO:0043094	0.045256	1	1	1	1	1	1	1	1
methionine metabolic process	GO:0006555	0.0494592	1	1	1	1	1	1	1	1
response to glucose stimulus	GO:0009749	0.0536442	1	1	1	1	1	1	1	1
mitosis	GO:0007067	0.0536442	1	1	1	1	1	1	1	1
aerobic respiration	GO:0009060	0.0536442	1	1	1	1	1	1	1	1
M phase of mitotic cell cycle	GO:0000087	0.0557299	1	1	1	1	1	1	1	1
cellular amino acid biosynthetic process	GO:0008652	0.0611517	1	1	1	1	1	1	1	1
respiratory electron transport chain	GO:0022904	0.0619597	1	1	1	1	1	1	1	1
nuclear division	GO:0000280	0.0640273	1	1	1	1	1	1	1	1
response to monosaccharide stimulus	GO:0034284	0.0640273	1	1	1	1	1	1	1	1
response to hexose stimulus	GO:0009746	0.0640273	1	1	1	1	1	1	1	1
acetyl-CoA metabolic process	GO:0006084	0.0640273	1	1	1	1	1	1	1	1
purine-containing compound transmembrane transport	GO:0072530	0.068149	1	1	1	1	1	1	1	1
sulfur amino acid biosynthetic process	GO:0000097	0.068149	1	1	1	1	1	1	1	1
carbohydrate mediated signaling	GO:0009756	0.068149	1	1	1	1	1	1	1	1
cofactor catabolic process	GO:0051187	0.068149	1	1	1	1	1	1	1	1
cellular response to carbohydrate stimulus	GO:0071322	0.068149	1	1	1	1	1	1	1	1
sugar mediated signaling pathway	GO:0010182	0.068149	1	1	1	1	1	1	1	1
steroid hormone mediated signaling pathway	GO:0043401	0.0722527	1	1	1	1	1	1	1	1
brassinosteroid mediated signaling pathway	GO:0009742	0.0722527	1	1	1	1	1	1	1	1
cellular response to brassinosteroid stimulus	GO:0071367	0.0722527	1	1	1	1	1	1	1	1
cellular response to steroid hormone stimulus	GO:0071383	0.0722527	1	1	1	1	1	1	1	1
response to steroid hormone stimulus	GO:0048545	0.0722527	1	1	1	1	1	1	1	1
amine biosynthetic process	GO:0009309	0.0726862	1	1	1	1	1	1	1	1
actin filament organization	GO:0007015	0.0763387	1	1	1	1	1	1	1	1
lignin biosynthetic process	GO:0009809	0.0804069	1	1	1	1	1	1	1	1
sulfur amino acid metabolic process	GO:0000096	0.0824344	1	1	1	1	1	1	1	1
nucleobase, nucleoside, nucleotide and nucleic acid transport	GO:0015931	0.0864761	1	1	1	1	1	1	1	1
response to hydrogen peroxide	GO:0042542	0.0905002	1	1	1	1	1	1	1	1
aspartate family amino acid biosynthetic process	GO:0009067	0.0905002	1	1	1	1	1	1	1	1
leaf senescence	GO:0010150	0.0945069	1	1	1	1	1	1	1	1
reactive oxygen species metabolic process	GO:0072593	0.0984961	1	1	1	1	1	1	1	1
organ senescence	GO:0010260	0.100484	1	1	1	1	1	1	1	1
aromatic amino acid family biosynthetic process	GO:0009073	0.104448	1	1	1	1	1	1	1	1
chorismate metabolic process	GO:0046417	0.106423	1	1	1	1	1	1	1	1
mitotic cell cycle	GO:0000278	0.108394	1	1	1	1	1	1	1	1
nucleoside metabolic process	GO:0009116	0.11036	1	1	1	1	1	1	1	1
response to brassinosteroid stimulus	GO:0009741	0.112322	1	1	1	1	1	1	1	1
aspartate family amino acid metabolic process	GO:0009066	0.11428	1	1	1	1	1	1	1	1
organelle fission	GO:0048285	0.120129	1	1	1	1	1	1	1	1
protein dephosphorylation	GO:0006470	0.124007	1	1	1	1	1	1	1	1
aromatic amino acid family metabolic process	GO:0009072	0.131712	1	1	1	1	1	1	1	1
actin cytoskeleton organization	GO:0030036	0.139351	1	1	1	1	1	1	1	1
meiotic cell cycle	GO:0051321	0.152558	1	1	1	1	1	1	1	1
dephosphorylation	GO:0016311	0.156295	1	1	1	1	1	1	1	1
electron transport chain	GO:0022900	0.158158	1	1	1	1	1	1	1	1
cellular chemical homeostasis	GO:0055082	0.169247	1	1	1	1	1	1	1	1
M phase	GO:0000279	0.171081	1	1	1	1	1	1	1	1
dicarboxylic acid metabolic process	GO:0043648	0.171081	1	1	1	1	1	1	1	1
actin filament-based process	GO:0030029	0.176559	1	1	1	1	1	1	1	1
sulfur compound biosynthetic process	GO:0044272	0.189204	1	1	1	1	1	1	1	1
cellular amino acid metabolic process	GO:0006520	0.2041	1	1	1	1	1	1	1	1
nitrogen compound transport	GO:0071705	0.222567	1	1	1	1	1	1	1	1
cellular amine metabolic process	GO:0044106	0.229942	1	1	1	1	1	1	1	1
cellular nitrogen compound biosynthetic process	GO:0044271	0.248658	1	1	1	1	1	1	1	1
cytoskeleton organization	GO:0007010	0.249609	1	1	1	1	1	1	1	1
amine metabolic process	GO:0009308	0.263347	1	1	1	1	1	1	1	1
coenzyme metabolic process	GO:0006732	0.278923	1	1	1	1	1	1	1	1
cell cycle process	GO:0022402	0.297835	1	1	1	1	1	1	1	1
sulfur compound metabolic process	GO:0006790	0.30864	1	1	1	1	1	1	1	1
small molecule biosynthetic process	GO:0044283	0.351745	1	1	1	1	1	1	1	1
cellular macromolecular complex subunit organization	GO:0034621	0.381193	1	1	1	1	1	1	1	1
nucleobase, nucleoside and nucleotide metabolic process	GO:0055086	0.39343	1	1	1	1	1	1	1	1
macromolecular complex subunit organization	GO:0043933	0.402782	1	1	1	1	1	1	1	1
ubiquitin-dependent protein catabolic process	GO:0006511	0.426183	1	1	1	1	1	1	1	1
modification-dependent protein catabolic process	GO:0019941	0.427457	1	1	1	1	1	1	1	1
modification-dependent macromolecule catabolic process	GO:0043632	0.427457	1	1	1	1	1	1	1	1
proteolysis involved in cellular protein catabolic process	GO:0051603	0.432522	1	1	1	1	1	1	1	1
cellular protein catabolic process	GO:0044257	0.442519	1	1	1	1	1	1	1	1
cell cycle	GO:0007049	0.446223	1	1	1	1	1	1	1	1
protein catabolic process	GO:0030163	0.458396	1	1	1	1	1	1	1	1
cellular macromolecule catabolic process	GO:0044265	0.473827	1	1	1	1	1	1	1	1
macromolecule catabolic process	GO:0009057	0.523966	1	1	1	1	1	1	1	1
lipid localization	GO:0010876	1	1	1	1	1	1	1	1	1
purine ribonucleotide biosynthetic process	GO:0009152	1	1	1	1	1	1	1	1	1
negative regulation of metabolic process	GO:0009892	1	1	1	1	1	1	1	1	1
negative regulation of cellular process	GO:0048523	1	1	1	1	1	1	1	1	1
negative regulation of DNA metabolic process	GO:0051053	1	1	1	1	1	1	1	1	1
mitochondrial transport	GO:0006839	1	1	1	1	1	1	1	1	1
protein targeting	GO:0006605	1	1	1	1	1	1	1	1	1
hydrogen transport	GO:0006818	1	1	1	1	1	1	1	1	1
establishment of protein localization to organelle	GO:0072594	1	1	1	1	1	1	1	1	1
glycogen metabolic process	GO:0005977	1	1	1	1	1	1	1	1	1
cell wall polysaccharide biosynthetic process	GO:0070592	1	1	1	1	1	1	1	1	1
ATP metabolic process	GO:0046034	1	1	1	1	1	1	1	1	1
regulation of reductive pentose-phosphate cycle	GO:0080152	1	1	1	1	1	1	1	1	1
anthocyanin metabolic process	GO:0046283	1	1	1	1	1	1	1	1	1
gametophyte development	GO:0048229	1	1	1	1	1	1	1	1	1
lipid transport	GO:0006869	1	1	1	1	1	1	1	1	1
chalcone metabolic process	GO:0009714	1	1	1	1	1	1	1	1	1
regulation of isoprenoid metabolic process	GO:0019747	1	1	1	1	1	1	1	1	1
regulation of flavonoid biosynthetic process	GO:0009962	1	1	1	1	1	1	1	1	1
induction of apoptosis by intracellular signals	GO:0008629	1	1	1	1	1	1	1	1	1
anthocyanin biosynthetic process	GO:0009718	1	1	1	1	1	1	1	1	1
regulation of cell death	GO:0010941	1	1	1	1	1	1	1	1	1
positive regulation of cell death	GO:0010942	1	1	1	1	1	1	1	1	1
lipid biosynthetic process	GO:0008610	1	1	1	1	1	1	1	1	1
cellular component assembly involved in morphogenesis	GO:0010927	1	1	1	1	1	1	1	1	1
regulation of apoptosis	GO:0042981	1	1	1	1	1	1	1	1	1
DNA metabolic process	GO:0006259	1	1	1	1	1	1	1	1	1
photosynthetic electron transport chain	GO:0009767	1	1	1	1	1	1	1	1	1
carbohydrate transport	GO:0008643	1	1	1	1	1	1	1	1	1
purine nucleotide metabolic process	GO:0006163	1	1	1	1	1	1	1	1	1
purine nucleotide biosynthetic process	GO:0006164	1	1	1	1	1	1	1	1	1
ribonucleoside triphosphate biosynthetic process	GO:0009201	1	1	1	1	1	1	1	1	1
gibberellin metabolic process	GO:0009685	1	1	1	1	1	1	1	1	1
purine ribonucleoside triphosphate biosynthetic process	GO:0009206	1	1	1	1	1	1	1	1	1
purine ribonucleoside triphosphate metabolic process	GO:0009205	1	1	1	1	1	1	1	1	1
heterocycle biosynthetic process	GO:0018130	1	1	1	1	1	1	1	1	1
plant-type cell wall organization	GO:0009664	1	1	1	1	1	1	1	1	1
mitochondrion organization	GO:0007005	1	1	1	1	1	1	1	1	1
regulation of lipid biosynthetic process	GO:0046890	1	1	1	1	1	1	1	1	1
protein import	GO:0017038	1	1	1	1	1	1	1	1	1
negative regulation of cellular metabolic process	GO:0031324	1	1	1	1	1	1	1	1	1
negative regulation of nitrogen compound metabolic process	GO:0051172	1	1	1	1	1	1	1	1	1
nucleobase, nucleoside, nucleotide and nucleic acid biosynthetic process	GO:0034654	1	1	1	1	1	1	1	1	1
cofactor biosynthetic process	GO:0051188	1	1	1	1	1	1	1	1	1
nucleobase, nucleoside and nucleotide biosynthetic process	GO:0034404	1	1	1	1	1	1	1	1	1
pollen wall assembly	GO:0010208	1	1	1	1	1	1	1	1	1
cellular carbohydrate biosynthetic process	GO:0034637	1	1	1	1	1	1	1	1	1
ion transmembrane transport	GO:0034220	1	1	1	1	1	1	1	1	1
protein localization to organelle	GO:0033365	1	1	1	1	1	1	1	1	1
glucan biosynthetic process	GO:0009250	1	1	1	1	1	1	1	1	1
ribonucleotide metabolic process	GO:0009259	1	1	1	1	1	1	1	1	1
purine-containing compound metabolic process	GO:0072521	1	1	1	1	1	1	1	1	1
protein localization in mitochondrion	GO:0070585	1	1	1	1	1	1	1	1	1
purine-containing compound biosynthetic process	GO:0072522	1	1	1	1	1	1	1	1	1
ribonucleotide biosynthetic process	GO:0009260	1	1	1	1	1	1	1	1	1
divalent inorganic cation transport	GO:0072511	1	1	1	1	1	1	1	1	1
regulation of DNA recombination	GO:0000018	1	1	1	1	1	1	1	1	1
energy coupled proton transport, down electrochemical gradient	GO:0015985	1	1	1	1	1	1	1	1	1
cellular component assembly at cellular level	GO:0071844	1	1	1	1	1	1	1	1	1
carbon fixation	GO:0015977	1	1	1	1	1	1	1	1	1
monovalent inorganic cation transport	GO:0015672	1	1	1	1	1	1	1	1	1
vitamin B6 metabolic process	GO:0042816	1	1	1	1	1	1	1	1	1
meiotic chromosome separation	GO:0051307	1	1	1	1	1	1	1	1	1
chromosome separation	GO:0051304	1	1	1	1	1	1	1	1	1
vitamin metabolic process	GO:0006766	1	1	1	1	1	1	1	1	1
pigment biosynthetic process	GO:0046148	1	1	1	1	1	1	1	1	1
fat-soluble vitamin metabolic process	GO:0006775	1	1	1	1	1	1	1	1	1
water-soluble vitamin metabolic process	GO:0006767	1	1	1	1	1	1	1	1	1
establishment of protein localization in mitochondrion	GO:0072655	1	1	1	1	1	1	1	1	1
organic cation transport	GO:0015695	1	1	1	1	1	1	1	1	1
ATP biosynthetic process	GO:0006754	1	1	1	1	1	1	1	1	1
nucleoside phosphate metabolic process	GO:0006753	1	1	1	1	1	1	1	1	1
negative regulation of nucleobase, nucleoside, nucleotide and nucleic acid metabolic process	GO:0045934	1	1	1	1	1	1	1	1	1
flavonoid metabolic process	GO:0009812	1	1	1	1	1	1	1	1	1
coumarin metabolic process	GO:0009804	1	1	1	1	1	1	1	1	1
porphyrin biosynthetic process	GO:0006779	1	1	1	1	1	1	1	1	1
terpenoid biosynthetic process	GO:0016114	1	1	1	1	1	1	1	1	1
DNA recombination	GO:0006310	1	1	1	1	1	1	1	1	1
diterpenoid metabolic process	GO:0016101	1	1	1	1	1	1	1	1	1
diterpenoid biosynthetic process	GO:0016102	1	1	1	1	1	1	1	1	1
cellular component assembly	GO:0022607	1	1	1	1	1	1	1	1	1
photosynthesis, dark reaction	GO:0019685	1	1	1	1	1	1	1	1	1
regulation of anthocyanin metabolic process	GO:0031537	1	1	1	1	1	1	1	1	1
energy reserve metabolic process	GO:0006112	1	1	1	1	1	1	1	1	1
negative regulation of carbohydrate metabolic process	GO:0045912	1	1	1	1	1	1	1	1	1
negative regulation of macromolecule metabolic process	GO:0010605	1	1	1	1	1	1	1	1	1
heme metabolic process	GO:0042168	1	1	1	1	1	1	1	1	1
meiosis I	GO:0007127	1	1	1	1	1	1	1	1	1
organic substance metabolic process	GO:0071704	1	1	1	1	1	1	1	1	1
organic substance transport	GO:0071702	1	1	1	1	1	1	1	1	1
vitamin biosynthetic process	GO:0009110	1	1	1	1	1	1	1	1	1
regulation of DNA metabolic process	GO:0051052	1	1	1	1	1	1	1	1	1
nucleotide metabolic process	GO:0009117	1	1	1	1	1	1	1	1	1
regulation of photosynthesis, dark reaction	GO:0010110	1	1	1	1	1	1	1	1	1
cellular polysaccharide biosynthetic process	GO:0033692	1	1	1	1	1	1	1	1	1
vitamin E metabolic process	GO:0042360	1	1	1	1	1	1	1	1	1
fat-soluble vitamin biosynthetic process	GO:0042362	1	1	1	1	1	1	1	1	1
cellular glucan metabolic process	GO:0006073	1	1	1	1	1	1	1	1	1
water-soluble vitamin biosynthetic process	GO:0042364	1	1	1	1	1	1	1	1	1
regulation of secondary metabolic process	GO:0043455	1	1	1	1	1	1	1	1	1
induction of programmed cell death	GO:0012502	1	1	1	1	1	1	1	1	1
regulation of cellular ketone metabolic process	GO:0010565	1	1	1	1	1	1	1	1	1
cellular cell wall macromolecule metabolic process	GO:0010382	1	1	1	1	1	1	1	1	1
purine ribonucleotide metabolic process	GO:0009150	1	1	1	1	1	1	1	1	1
positive regulation of programmed cell death	GO:0043068	1	1	1	1	1	1	1	1	1
regulation of programmed cell death	GO:0043067	1	1	1	1	1	1	1	1	1
positive regulation of cellular process	GO:0048522	1	1	1	1	1	1	1	1	1
tetrapyrrole biosynthetic process	GO:0033014	1	1	1	1	1	1	1	1	1
nucleotide biosynthetic process	GO:0009165	1	1	1	1	1	1	1	1	1
nucleoside triphosphate metabolic process	GO:0009141	1	1	1	1	1	1	1	1	1
purine nucleoside triphosphate biosynthetic process	GO:0009145	1	1	1	1	1	1	1	1	1
purine nucleoside triphosphate metabolic process	GO:0009144	1	1	1	1	1	1	1	1	1
nucleoside triphosphate biosynthetic process	GO:0009142	1	1	1	1	1	1	1	1	1
ribonucleoside triphosphate metabolic process	GO:0009199	1	1	1	1	1	1	1	1	1
ketone biosynthetic process	GO:0042181	1	1	1	1	1	1	1	1	1
induction of apoptosis	GO:0006917	1	1	1	1	1	1	1	1	1
positive regulation of apoptosis	GO:0043065	1	1	1	1	1	1	1	1	1
